# Supplementary material for: Evaluation of the Current Knowledge About Bacterial Endocarditis Prevention Among General Dentists in the City of Santo Domingo, Dominican Republic
Source: Front Public Health. 2020 Nov 24;8:585332. doi: 10.3389/fpubh.2020.585332 (PMC7732663; doi:10.3389/fpubh.2020.585332)
Supplement: Supplementary file 2 [file Table_1.xlsx]

## Sheet: ANTIBIOTICO TOTAL
	1	2	3	4	5	6	7	8	9	10	11	12	13	14	15	16	17	18	19	20	21	22	23	24	25	26	27	28	29	30	31	32	33	34	35	36	37	38	39	40	41	42	43	44	45	46	47	48	49
¿AGE?
a) between 25 y 34 years.	34	30	32							33												28						28					31
b) between 35 y 44 years.						35	39				35	43		38	41	38								41					43	37	35						37	41		42	38	43	40			43			38
c) between 45 y 54 years.				51				50	47				47				50	52	53		45				47	52	45							49	52	47			45					51	48		50	51
d) between 55 y 64 years					56															58			59									58
e) from 65 years onwards.
¿Sex?
a) female.		1		1			1	1	1		1		1		1				1	1					1	1	1			1		1	1	1	1	1				1	1	1			1		1	1	1
b) male.	1		1		1	1				1		1		1		1	1	1			1	1	1	1				1	1		1						1	1	1				1	1		1
¿professional years?
a) from 0 a 11 years.		8	9			9					9											5		11				6			11		9
b) from 12 a 22 years.	13			21			15			19		20	18	21	16	15	21				20				18		21		18	13				17	16		12	19	20	15	14	20	12			18	16	21	12
c) from 23 a 33 years.					31			27	23									30	31	30			28			30						25				22								27	23
d) from 34 a 44 years.
e) from 45 years onwards.
On a score of 1 to 10, at your discretion, what would be the knowledge about anti biotherapy that was taught to while studying dental career?
1
2	2
3																												3
4										4
5		5	5								5			5	5							5											5				5			5
6							6																	6																	6		6						6
7						7							7				7				7				7				7		7			7	7				7							7
8				8				8	8							8		8	8							8	8			8		8						8				8		8	8		8	8
9												9								9			9													9
10					10
In a score of 1 to 10, what would be the knowledge about antibiotic therapy that you have acquired by reading?
1
2
3
4	4
5		5	5																			5						5					5
6										6	6																										6
7							7							7	7									7																7	7		7
8				8		8							8			8	8	8			8				8	8			8	8	8			8	8				8			8				8			8
9								9	9			9							9	9												9				9		9						9	9		9	9
10					10																		10				10
Does it indicate antibiotics in cases of prophylaxis for bacterial endocarditis?
a) Yes	1	1	1	1	1	1	1	1	1			1		1	1	1		1	1	1	1	1	1	1		1	1		1		1	1		1		1	1	1	1		1		1	1	1		1	1	1
b) No										1	1		1				1								1			1		1			1		1					1		1				1
In which cases would you prescribe an antibiotic for the prevention of bacterial endocarditis? Patients with…
Congenital heart defect repaired (less than six months)	1	1	1	1	1	1	1	1	1			1		1	1	1			1	1	1	1	1			1			1		1			1		1		1			1		1	1	1			1	1
Congenital heart defect repaired (more than six months)	1	1	1	1	1		1	1	1			1		1	1	1		1		1	1					1	1							1			1	1	1				1
The use of prosthetic materials for heart valve repair	1			1		1						1			1	1		1	1	1	1	1		1		1	1		1		1			1			1	1					1		1		1	1	1
Prosthetic heart valves	1	1	1	1	1	1	1	1	1			1		1	1	1		1	1	1	1	1	1	1		1	1		1		1	1		1		1	1	1	1		1		1	1			1	1	1
Previous infectious endocarditis	1	1	1	1	1	1	1	1	1			1		1	1	1		1	1	1	1	1	1	1		1	1		1		1	1		1		1	1	1	1		1		1	1			1	1	1
Stent	1	1	1	1	1	1		1	1			1		1	1						1	1		1		1	1					1					1	1	1				1		1		1	1	1
Ischemic heart disease	1				1				1			1		1		1						1					1		1		1			1			1	1	1		1			1	1		1	1	1
Atrial (Auricular) septal (septum) defects	1	1	1		1		1	1	1			1		1	1	1			1	1	1		1	1		1			1			1		1		1	1		1				1	1	1			1	1
Ventricular septal (septum) defect	1	1	1		1		1	1	1			1		1	1	1			1	1	1		1	1		1			1			1		1		1	1		1				1	1	1			1	1
Rheumatic heart disease	1	1	1	1	1	1	1	1	1			1		1	1	1		1	1	1		1	1	1		1	1		1		1	1		1		1	1	1	1		1		1	1			1		1
Untreated Cyanotic Congenital Heart Disease	1		1	1	1	1	1					1			1	1		1		1	1	1				1			1		1	1				1	1	1	1					1	1		1		1
Heart bypass	1					1	1	1	1			1		1	1	1			1					1		1	1							1									1	1			1	1	1
Pacemaker	1	1	1						1														1														1
Mitral valve prolapse or regurgitation	1		1		1			1											1								1		1										1				1		1				1
Physiological heart murmur			1																																								1
History of cardayc surgery	1		1		1		1		1			1		1	1			1	1	1	1	1		1		1	1					1					1	1	1						1		1	1
Heart transplant	1		1			1						1		1	1	1			1					1														1	1		1			1				1
Heart transplant patients who develop heart valve disease	1	1	1	1	1	1	1	1	1			1		1	1			1					1	1		1	1		1		1	1		1			1	1	1		1		1	1			1	1	1
In which of the following procedures do you prescribe antibiotics as prophylaxis to prevent bacterial endocarditis?
Infiltrative local anesthesia	1	1		1	1	1								1						1				1		1	1				1					1		1			1			1			1	1
Inferior Alveolar Nerve Block	1	1	1			1	1	1	1			1		1				1	1	1	1	1	1	1		1	1		1		1	1		1		1	1	1	1		1		1	1	1		1	1	1
Intraligamentary anesthesia	1	1				1		1	1					1				1	1				1	1			1		1					1							1
Tooth extraction	1	1	1			1	1	1	1			1		1				1	1	1	1	1	1	1		1	1		1		1	1		1		1	1	1	1		1		1	1	1		1	1	1
Replantation of teeth	1	1	1			1	1	1	1			1						1	1	1	1	1	1	1		1	1		1		1	1		1		1	1	1	1		1		1	1	1		1	1	1
Incision to drain an abscess	1	1	1		1	1	1	1	1			1						1	1	1	1	1	1	1		1	1		1		1	1		1		1	1	1	1		1		1	1	1		1	1	1
Dental Cleanings Using Ultrasonic Scalers	1			1				1										1	1	1	1	1	1	1		1	1		1		1	1		1			1	1			1			1	1		1	1	1
Periodontal probing	1	1	1		1	1	1	1						1	1					1	1	1	1	1										1			1	1			1			1	1		1	1	1
scaling and root planing	1																	1	1		1	1	1	1		1	1		1		1	1		1		1	1	1	1		1		1	1	1		1	1	1
Periodontal surgery	1																	1	1		1	1	1	1		1	1		1		1	1		1		1	1	1	1		1		1	1	1		1	1	1
Dental implant surgery	1							1										1	1	1	1	1	1	1		1	1		1		1	1		1		1	1	1	1		1		1	1	1		1	1	1
bone grafting	1			1			1											1	1	1	1	1	1	1		1	1		1		1	1		1		1	1	1	1		1		1	1	1		1	1	1
sinus lift	1						1											1	1	1	1	1	1	1		1	1		1		1	1		1		1	1	1	1		1		1	1	1		1	1	1
Suture removal	1																			1	1	1	1	1										1			1	1			1			1	1		1		1
2nd implant surgery				1														1	1		1	1	1	1		1	1		1		1	1		1		1	1	1	1		1		1	1	1		1	1	1
Biopsy	1																	1	1		1	1	1	1		1	1		1		1	1		1		1	1	1	1		1		1	1	1		1	1	1
Endodontics therapy	1	1							1											1	1	1	1	1										1			1	1			1				1		1	1	1
Apicoectomy	1																	1	1	1	1	1	1	1		1	1		1		1	1		1		1	1	1	1		1		1	1	1		1	1	1
dental isolation clamps placement	1																			1	1	1	1	1													1	1						1	1		1	1	1
orthodontic bands placement	1																	1				1	1	1										1							1
Dental impression		1							1															1
gingival retraction with retraction cords	1																							1		1															1		1
tooth carving that include gingival bleeding	1																	1	1		1	1	1	1		1	1		1			1		1		1	1	1	1		1		1	1			1	1	1
Matrix band and wedges placement																								1		1															1		1
Removal of subgingival caries	1																									1															1		1
If antibiotics are used in prophylaxis for bacterial endocarditis, which of the following is your choice?
Amoxicillin 500mg 1 day before
Amoxicillin 500mg 2 hours before					1
Amoxicillin 500mg 1 hour before																																							1
Amoxicillin 500mg inmediately before																		1
Amoxicillin 1000mg 1 day before
Amoxicillin 1000mg 2 hours before
Amoxicillin 1000mg 1 hour before				1			1																				1		1					1		1								1			1	1
Amoxicillin 1000mg inmediately before
Amoxicillin 2000mg 1 day before
Amoxicillin 2000mg 2 hours before	1	1						1	1												1	1	1															1					1
Amoxicillin 2000mg 1 hour before												1			1	1				1
Amoxicillin 2000mg inmediately before																										1					1																		1
azithromycin 500mg 1 day before																								1
azithromycin 500mg 2 hours before
azithromycin 500mg 1 hour before						1																										1
azithromycin 500mg inmediately before
Amoxicillin875 mg + clavulamic acid 1 day before
Amoxicillin 875 mg + clavulamic acid 2 hours before														1
Amoxicillin 875 mg + clavulamic acid 1 hour before
Amoxicillin 875 mg + clavulamic acid inmedaytely before			1																																		1
azithromycin 500mg 1 day before
azithromycin 500mg 2 hours before																			1
azithromycin 500mg 1 hour before
azithromycin 500mg inmedatly before
clindamycin 300mg 1 day before
clindamycin 300mg 2 hours before
clindamycin 300mg 1 hour before																																									1
clindamycin 300mg inmediately before
clindamycin 600mg 1 day before
clindamycin 600mg 2 hours before
clindamycin 600mg 1 hour before																																													1
clindamycin 600mg inmediately before
Other
If your answer was “Other ”, please specify which antibiotic you use, in what dosage, how often and for how many days
					Ceftriaxone 1gr e/12h x 1d hospitalized patients
IN ALLERGIC PATIENTS Which one does it prescribe?
azithromycin 500mg 1 day before	1													1																		1					1										1
azithromycin 500mg 2 hours before								1										1																							1
azithromycin 500mg 1 hour before																1																				1
azithromycin 500mg inmedatly before																								1
clindamycin 300mg 1 day before																			1							1																		1
clindamycin 300mg 2 hours before
clindamycin 300mg 1 hour before									1
clindamycin 300mg inmediately before					1																										1
clindamycin 600mg 1 day before
clindamycin 600mg 2 hours before			1																			1	1											1									1						1
clindamycin 600mg 1 hour before		1				1	1					1			1						1						1		1																1
clindamycin 600mg inmediately before				1																1																		1	1									1
Other.
If your answer was “Other ”, please specify which antibiotic you use, in what dosage, how often and for how many days
[truncated: 25 more columns]
